# Supplementary material for: A distinct group of CpG islands shows differential DNA methylation between replicas of the same cell line in vitro
Source: BMC Genomics. 2013 Oct 10;14:692. doi: 10.1186/1471-2164-14-692 (PMC4008136; doi:10.1186/1471-2164-14-692)
Supplement: Additional file 4: Table S3 — GREAT enrichment analysis of autosomal common IRDM-CGIs and autosomal most common IRDM-CGIs. The Ontology, the Term Name, the Binomial Rank, the Binomial Raw P-Value, the Binomial FDR Q-Value, the Binomial Fold Enrichment, the Binomial Observed Region Hits, the Binomial Region Set Coverage, the Hypergeometric Rank, the Hypergeometric FDR Q-Value, the Hypergeometric Fold Enrichment, the Hypergeometric Observed Gene Hits, the Hypergeometric Total Genes and the Hypergeometric Gene Set Coverage are reported for each term. [file 1471-2164-14-692-S4.xlsx]

## Sheet: Sheet1_2
COMMON IRDM-CGIs
Ontology	Term Name	Binom. Rank	Binom. Raw P-Value	Binom. FDR Q-Val	Binom. Fold Enrichment	Binom. Observed Region Hits	Binom. Region Set Coverage	Hyper. Rank	Hyper. FDR Q-Val	Hyper. Fold Enrichment	Hyper. Observed Gene Hits	Hyper. Total Genes	Hyper. Gene Set Coverage
GO Molecular Function	transcription regulatory region sequence-specific DNA binding	12	4.0711e-07	0.00011538	2.2493	82	3.47%	9	0.00033302	2.8327	40	90	0.0144
MOST COMMON IRDM-CGIs
Ontology	Term Name	Binom. Rank	Binom. Raw P-Value	Binom. FDR Q-Val	Binom. Fold Enrichment	Binom. Observed Region Hits	Binom. Region Set Coverage	Hyper. Rank	Hyper. FDR Q-Val	Hyper. Fold Enrichment	Hyper. Observed Gene Hits	Hyper. Total Genes	Hyper. Gene Set Coverage
Mouse Phenotype	maternal imprinting	1	2.2805e-08	0.00016631	17,8713	8	5.19%	1	0.00016674	21.2612	7	23	2.76%
Mouse Phenotype	genomic imprinting	2	8.9282e-08	0.00032557	11.9534	9	5.84%	2	0.00036577	13,6309	8	41	3.15%
HGNC Gene Families	ZNF	1	1.0528e-09	5,1799e-7	4,6562	23	14.94%	1	2.2245e-05	3,5497	25	492	9.84%
