# Supplementary material for: A distinct group of CpG islands shows differential DNA methylation between replicas of the same cell line in vitro
Source: BMC Genomics. 2013 Oct 10;14:692. doi: 10.1186/1471-2164-14-692 (PMC4008136; doi:10.1186/1471-2164-14-692)
Supplement: Additional file 5: Table S4 — Overlap between ICDM-CGI and not ICDM-CGI classes with IRDM-CGI and not IRDM-CGI classes. [file 1471-2164-14-692-S5.xlsx]

## Sheet: Sheet1
	Autosomal IRDM-CGIs
	p-value < 2.2e-16	ICDM	NOT ICDM
	IRDM	1315	515
	NOT IRDM	2499	7339
	Autosomal common IRDM-CGIs
	p-value < 2.2e-16	ICDM	NOT ICDM
	IRDM	498	193
	NOT IRDM	3316	7661
	Autosomal most common IRDM-CGIs
	p-value = 1.142e-08	ICDM	NOT ICDM
	IRDM	28	7
	NOT IRDM	3786	7847
